# Supplementary material for: All atom insights into the impact of crowded environments on protein stability by NMR spectroscopy
Source: Nat Commun. 2020 Nov 13;11:5760. doi: 10.1038/s41467-020-19616-w (PMC7666220; doi:10.1038/s41467-020-19616-w)
Supplement: Supplementary file 4 — Source Data [file 41467_2020_19616_MOESM4_ESM.xlsx]

## Sheet: Fig_2a
Figure 2a
f_n dilute	urea dilute		f_n peg1	urea peg1
0.988806	0		0.999805	0
0.981481	0.223663		0.972257	0.188333
0.974265	0.459338		0.973544	0.294339
0.956679	0.659862		0.973759	0.612663
0.939716	0.872388		0.957829	0.801522
0.913793	1.09696		0.93186	1.02602
0.880399	1.29811		0.919876	1.2626
0.854839	1.57058		0.900716	1.48761
0.807927	1.78409		0.844442	1.71289
0.754986	2.02161		0.832489	1.90281
0.699208	2.24755		0.770065	2.15239
0.635492	2.43804		0.736525	2.37849
0.567452	2.6049		0.68033	2.62875
0.507663	2.80772		0.619872	2.87937
0.464912	2.97495		0.582733	3.02275
0.364011	3.26201		0.574885	3.08253
0.33125	3.38177		0.507096	3.23807
0.288043	3.56159		0.457853	3.46566
0.226109	3.68158		0.381058	3.69359
0.208006	3.87377		0.332181	3.89781
0.181881	4.09027		0.285427	4.13842
0.150997	4.29503		0.2187	4.39149
0.114619	4.51215		0.197676	4.63292
0.0944068	4.69334		0.144878	4.85056
0.0858717	4.91107		0.115401	5.09278
0.0617428	5.16553		0.094047	5.31114
0.0550249	5.26258		0.0780696	5.49338
0.0533521	5.5177		0.0585191	5.72457
0.0471698	5.83423		0.0659675	5.94397
0.0428941	6.05381		0.0387422	6.15153

## Sheet: Fig_2b
Figure 2b
f_n dilute	urea dilute		f_n Dex20	urea Dex20
0.988806	0		0.993641	1.72802e-06
0.981481	0.223663		0.965251	0.21
0.974265	0.459338		0.975705	0.43
0.956679	0.659862		0.973947	0.65986
0.939716	0.872388		0.955019	0.848766
0.913793	1.09696		0.928764	1.04965
0.880399	1.29811		0.928764	1.2626
0.854839	1.57058		0.903914	1.51131
0.807927	1.78409		0.87184	1.76035
0.754986	2.02161		0.834167	1.99784
0.699208	2.24755		0.763475	2.21186
0.635492	2.43804		0.716897	2.43804
0.567452	2.6049		0.654407	2.70031
0.507663	2.80772		0.58627	2.93909
0.464912	2.97495		0.506124	3.14234
0.364011	3.26201		0.49682	3.32188
0.33125	3.38177		0.436624	3.45367
0.288043	3.56159		0.407034	3.63357
0.226109	3.68158		0.332845	3.84973
0.208006	3.87377		0.304016	4.09027
0.181881	4.09027		0.242178	4.29504
0.150997	4.29503		0.221352	4.5363
0.114619	4.51215		0.171491	4.76588
0.0944068	4.69334		0.152179	4.97162
0.0858717	4.91107		0.107892	5.12915
0.0617428	5.16553		0.117407	5.37186
0.0550249	5.26258		0.0962844	5.55418
0.0533521	5.5177		0.0633991	5.77
0.0471698	5.83423		0.0641515	5.99
0.0428941	6.05381		0.0629267	6.21264

## Sheet: Fig_2c
Figure 2c
sequence	delta CM PEG1 NH
2	0.686825
3	0.83472
4	0.78734
5	0.731412
6	0.628535
7	0.672371
8	0.429743
8 sc	0.305308
9	0.486048
10	0.358418
11	0.276158
12	0.708308
13	0.633998
14	0.426693
15	0.551926
16	0.48862
18	0.625937
19	0.482057
20	0.622753
21	0.697228
22	0.763149
23	0.49594
25	0.152202
27	0.215783
28	0.331957
29	0.469986
31	0.470263
32	0.821914
33	0.71771
34	0.798004
40	0.477786
41	0.230538
42	0.683608
44	0.486072
45	0.714754
46	0.709141
47	0.684196
48	0.662443
49	0.799394
50	0.890427
51	0.48396
52	0.265612
53	0.724844
54	0.548214
57	0.501801
59	0.476005
60	0.947927
61	0.362521
62	0.710053
64	0.760025
65	0.844163
66	0.53723
67	0.611722

## Sheet: Fig_2d
Figure 2d
sequence	delta CM Dex20 NH
2	0.460214
3	0.270613
4	0.63074
5	0.462328
6	0.518002
7	0.618329
8	0.357052
8 sc	0.235329
9	0.44408
10	0.183947
11	0.492766
12	0.19291
13	0.527574
14	0.468168
15	0.33933
16	0.508718
18	0.583932
19	0.63476
20	0.714901
21	0.565603
22	0.528692
23	0.401172
25	0.403453
27	0.623014
28	0.590012
29	0.660486
31	0.536755
32	0.695681
33	0.714046
34	0.632352
40	0.359169
41	0.370937
42	0.682442
44	0.482493
45	0.570541
46	0.556962
47	0.663023
48	0.513102
49	0.527779
50	0.147073
51	0.465298
52	0.521895
53	0.246425
54	0.218653
57	0.294687
59	0.458761
60	0.561625
61	0.281423
62	0.412503
64	0.639017
65	0.529595
66	0.50781
67	0.433682

## Sheet: Fig_3a
Figure 3a
Delta CM PEG1 CH	sequence
0.310372	2.1
0.413495	2.2
0.460415	3
0.291788	5
0.217249	6.1
0.442598	6.2
0.0820096	7
0.0378759	8
0.155514	9
0.265772	10
0.247821	12
0.209181	15
0.209926	17
0.147552	18.1
0.314499	18.2
0.634328	19
0.344363	20.1
0.399851	20.2
0.492967	21
0.391355	23
0.288114	25
0.232781	26.1
0.306533	26.2
0.371687	28
0.368043	29
0.323403	30
0.118755	31
0.179018	32
0.527344	33
0.441003	39
0.615505	41
0.56689	43
0.312955	46
0.345012	48
0.315394	49
0.106804	50
0.0598795	51.1
0.433934	51.2
0.0926286	52.1
0.252059	52.2
0.272346	56
0.0440912	58
0.462752	60
0.404621	61
0.359601	63.1
0.350356	63.2
0.531722	64.1
0.670119	64.2

## Sheet: Fig_3b
Figure 3b
Delta CM Dex20 CH	sequence
0.343646	2.1
0.487828	2.2
0.601518	3
0.581299	5
0.587483	6.1
0.141891	6.2
0.593445	7
0.424635	8
0.628586	9
0.340133	10
0.60575	12
0.570378	15
0.481077	17
0.499486	18.1
0.582754	18.2
0.525885	19
0.573087	20.1
0.502605	20.2
0.592175	21
0.671138	23
0.601106	25
0.787598	26.1
0.512817	26.2
0.845883	28
0.716865	29
0.714384	30
0.611395	31
0.63778	32
0.655774	33
0.628135	39
0.740635	41
0.627603	43
0.712912	46
0.477791	48
0.422814	49
0.421435	50
0.544124	51.1
0.598938	51.2
0.471602	52.1
0.364835	52.2
0.686217	56
0.586445	58
0.722434	60
0.695569	61
0.536408	63.1
0.542325	63.2
0.648095	64.1

## Sheet: Fig_3c
Figure 3c
Delta CM PEG1 CH2	sequence
0.256186	2.1
0.296339	2.2
0.2	5.1
0.251362	5.2
0.279067	7.1
0.150077	7.2
-0.030738	8.1
0.410606	8.2
0.611914	10
0.268922	11
0.0756061	13.2
0.0904845	13.3
0.407882	13.4
0.305678	14.1
-0.14841	17.1
-0.0764749	17.2
0.234396	18.1
0.0954554	18.2
0.31049	22.2
0.254098	29.1
0.315999	29.2
0.00399019	30.1
-0.076942	30.2
0.155947	31
0.410914	33.1
0.382546	35
0.521097	36.1
0.406232	36.2
0.261086	37
0.151006	38
0.169971	41.1
0.14625	41.2
0.352969	48
0.177878	49.2
0.663804	51.1
0.134047	54
0.482071	55
0.0865106	57.1
0.0474036	57.2
0.0580298	58.1
0.220084	58.3
0.51451	58.4
0.366449	62.1
0.404479	62.2

## Sheet: Fig_3d
Figure 3d
Delta CM Dex20 CH2	sequence
0.447999	2.1
0.492519	2.2
0.415136	5.1
0.579746	5.2
0.813236	7.1
0.569064	7.2
0.487372	8.1
0.698364	8.2
0.981128	10
0.586711	11
0.458735	13.2
0.607006	13.3
0.657109	13.4
0.67748	14.1
0.530546	17.1
0.541472	17.2
0.581563	18.1
0.418099	18.2
0.474582	22.2
0.598188	29.1
0.683244	29.2
0.564841	30.1
0.34548	30.2
0.752328	31
0.818031	33.1
0.608764	35
0.621503	36.1
0.568256	36.2
0.627687	37
1.5297	38
0.605854	41.1
0.504733	41.2
0.63885	48
0.542924	49.2
0.751024	51.1
0.511397	54
0.855867	55
0.504436	57.1
0.388473	57.2
0.501836	58.1
0.624952	58.3
0.598498	58.4
0.600805	62.1
0.582094	62.2

## Sheet: Fig_3e
Figure 3e
Delta CM PEG1 CH3	sequence
0.520071	2.1
0.856752	2.2
0.534375	6.1
0.240398	6.2
0.333005	18
-0.192905	20.1
1.1153	20.2
0.470261	26.1
0.347138	26.2
0.408244	28.1
0.219724	28.2
0.367864	32
0.428638	33
0.275572	40
0.852169	41
0.369897	46
0.533397	47.1
0.610735	47.2
0.399474	51
0.397612	52
0.385247	61
0.32619	63.1
0.65016	63.2

## Sheet: Fig_3f
Figure 3f
Delta CM Dex20 CH3	sequence
0.638919	2.1
0.688096	2.2
0.654084	6.1
0.786003	6.2
0.70283	18
0.5845	20.1
0.60263	20.2
0.595495	26.1
0.671205	26.2
0.759795	28.1
0.567073	28.2
0.646659	32
0.652576	33
0.716583	40
1.04909	41
0.645062	46
0.604997	47.1
0.618256	47.2
0.59584	51
0.562457	52
0.610034	61
0.569728	63.1
0.588875	63.2

[truncated: 11 more sheets: Fig_4a, Fig_4b, Fig_S4A-I, Fig_S5A-C, Fig_S6C-F, Fig_S7, Fig_S8A-N, Fig_S9A-D, Fig_S13A-F, Fig_S14A-B, Fig_S16A-B]
